# Supplementary material for: Buffalo Milk: Alternative Use for Soap Preparation Enriched with Vegetables
Source: Molecules. 2026 Feb 20;31(4):734. doi: 10.3390/molecules31040734 (PMC12943392; doi:10.3390/molecules31040734)
Supplement: Supplementary file 1 [file molecules-31-00734-s001.zip]

Archive with 1 entries (1 files):
- molecules-4141368-supplementary.pdf
